# Supplementary material for: Impact of effective refractory period personalization on arrhythmia vulnerability in patient-specific atrial computer models
Source: Europace. 2024 Aug 23;26(10):euae215. doi: 10.1093/europace/euae215 (PMC11500604; doi:10.1093/europace/euae215)
Supplement: euae215_Supplementary_Data [file euae215_supplementary_data.zip]

Archive with 1 entries (1 files):
- TableS1_scaling_factors.csv
