# Supplementary material for: Impact of effective refractory period personalization on arrhythmia vulnerability in patient-specific atrial computer models
Source: Europace. 2024 Aug 23;26(10):euae215. doi: 10.1093/europace/euae215 (PMC11500604; doi:10.1093/europace/euae215)
Supplement: euae215_Supplementary_Data [file euae215_supplementary_data.zip › TableS1_scaling_factors.csv]

GK1	GKs	GKr	GCaL	factorGKur	Gto	maxIpCa	maxINaCa	ERP
1	1	1	1	1	1	1	1	320
1.020408	1.020408	1.012245	0.988776	0.989796	0.986735	1.010204	1.012245	310
1.040816	1.040816	1.02449	0.977551	0.979592	0.973469	1.020408	1.02449	310
1.061224	1.061224	1.036735	0.966327	0.969388	0.960204	1.030612	1.036735	300
1.081633	1.081633	1.04898	0.955102	0.959184	0.946939	1.040816	1.04898	300
1.102041	1.102041	1.061224	0.943878	0.94898	0.933673	1.05102	1.061224	290
1.122449	1.122449	1.073469	0.932653	0.938776	0.920408	1.061224	1.073469	290
1.142857	1.142857	1.085714	0.921429	0.928571	0.907143	1.071429	1.085714	280
1.163265	1.163265	1.097959	0.910204	0.918367	0.893878	1.081633	1.097959	280
1.183673	1.183673	1.110204	0.89898	0.908163	0.880612	1.091837	1.110204	270
1.204082	1.204082	1.122449	0.887755	0.897959	0.867347	1.102041	1.122449	270
1.22449	1.22449	1.134694	0.876531	0.887755	0.854082	1.112245	1.134694	260
1.244898	1.244898	1.146939	0.865306	0.877551	0.840816	1.122449	1.146939	260
1.265306	1.265306	1.159184	0.854082	0.867347	0.827551	1.132653	1.159184	250
1.285714	1.285714	1.171429	0.842857	0.857143	0.814286	1.142857	1.171429	250
1.306122	1.306122	1.183673	0.831633	0.846939	0.80102	1.153061	1.183673	250
1.326531	1.326531	1.195918	0.820408	0.836735	0.787755	1.163265	1.195918	240
1.346939	1.346939	1.208163	0.809184	0.826531	0.77449	1.173469	1.208163	240
1.367347	1.367347	1.220408	0.797959	0.816327	0.761224	1.183673	1.220408	240
1.387755	1.387755	1.232653	0.786735	0.806122	0.747959	1.193878	1.232653	230
1.408163	1.408163	1.244898	0.77551	0.795918	0.734694	1.204082	1.244898	230
1.428571	1.428571	1.257143	0.764286	0.785714	0.721429	1.214286	1.257143	230
1.44898	1.44898	1.269388	0.753061	0.77551	0.708163	1.22449	1.269388	220
1.469388	1.469388	1.281633	0.741837	0.765306	0.694898	1.234694	1.281633	220
1.489796	1.489796	1.293878	0.730612	0.755102	0.681633	1.244898	1.293878	220
1.510204	1.510204	1.306122	0.719388	0.744898	0.668367	1.255102	1.306122	210
1.530612	1.530612	1.318367	0.708163	0.734694	0.655102	1.265306	1.318367	210
1.55102	1.55102	1.330612	0.696939	0.72449	0.641837	1.27551	1.330612	210
1.571429	1.571429	1.342857	0.685714	0.714286	0.628571	1.285714	1.342857	210
1.591837	1.591837	1.355102	0.67449	0.704082	0.615306	1.295918	1.355102	200
1.612245	1.612245	1.367347	0.663265	0.693878	0.602041	1.306122	1.367347	200
1.632653	1.632653	1.379592	0.652041	0.683673	0.588776	1.316327	1.379592	200
1.653061	1.653061	1.391837	0.640816	0.673469	0.57551	1.326531	1.391837	190
1.673469	1.673469	1.404082	0.629592	0.663265	0.562245	1.336735	1.404082	190
1.693878	1.693878	1.416327	0.618367	0.653061	0.54898	1.346939	1.416327	190
1.714286	1.714286	1.428571	0.607143	0.642857	0.535714	1.357143	1.428571	190
1.734694	1.734694	1.440816	0.595918	0.632653	0.522449	1.367347	1.440816	180
1.755102	1.755102	1.453061	0.584694	0.622449	0.509184	1.377551	1.453061	180
1.77551	1.77551	1.465306	0.573469	0.612245	0.495918	1.387755	1.465306	180
1.795918	1.795918	1.477551	0.562245	0.602041	0.482653	1.397959	1.477551	180
1.816327	1.816327	1.489796	0.55102	0.591837	0.469388	1.408163	1.489796	180
1.836735	1.836735	1.502041	0.539796	0.581633	0.456122	1.418367	1.502041	170
1.857143	1.857143	1.514286	0.528571	0.571429	0.442857	1.428571	1.514286	170
1.877551	1.877551	1.526531	0.517347	0.561224	0.429592	1.438776	1.526531	170
1.897959	1.897959	1.538776	0.506122	0.55102	0.416327	1.44898	1.538776	170
1.918367	1.918367	1.55102	0.494898	0.540816	0.403061	1.459184	1.55102	160
1.938776	1.938776	1.563265	0.483673	0.530612	0.389796	1.469388	1.563265	160
1.959184	1.959184	1.57551	0.472449	0.520408	0.376531	1.479592	1.57551	160
1.979592	1.979592	1.587755	0.461224	0.510204	0.363265	1.489796	1.587755	160
2	2	1.6	0.45	0.5	0.35	1.5	1.6	160
